# Supplementary material for: Mechanical Versus Laser Debridement of SLA Titanium Implants: An In Vitro Morphological and Elemental Analysis of Debris Removal and Surface Preservation
Source: Nanomaterials (Basel). 2026 Jun 6;16(12):703. doi: 10.3390/nano16120703 (PMC13304573; doi:10.3390/nano16120703)
Supplement: Supplementary file 1 [file nanomaterials-16-00703-s001.zip]

Archive with 1 entries (1 files):
- nanomaterials-4323189-supplementary.pdf
